# Supplementary material for: Effect of Lignin Content on Ultrasound-Induced Nanocellulose Formation in Biorefinery Lignin–Cellulose Mixtures
Source: Polymers (Basel). 2026 Jul 10;18(14):1697. doi: 10.3390/polym18141697 (PMC13431309; doi:10.3390/polym18141697)
Supplement: Supplementary file 1 [file polymers-18-01697-s001.zip]

Archive with 1 entries (1 files):
- polymers-4319511-supplementary.pdf
